# Supplementary material for: Specialized marine exploitation on African islands: A multiproxy archaeological analysis of the Playa Chica site, Gran Canaria (11th–13th CE)
Source: PLoS One. 2026 Jun 10;21(6):e0349347. doi: 10.1371/journal.pone.0349347 (PMC13252758; doi:10.1371/journal.pone.0349347)
Supplement: S1 Table — The table reports the number of identified specimens (NISP) for each anatomical element across domestic, wild, and synanthropic taxa identified in the assemblage, including mammals and reptiles. Indeterminate fragments and taxonomically ambiguous categories (e.g., Capra/Ovis) are reported separately. Blank cells indicate absence of identified remains. (XLSX) [file pone.0349347.s001.xlsx]

## Sheet: Supplementary Table 1
		Table S1. Zooarchaeological assemblage composition by taxon and skeletal element at Zone 1 in Playa Chica. The table reports the number of identified specimens (NISP) for each anatomical element across domestic, wild, and synanthropic taxa identified in the assemblage, including mammals and reptiles. Indeterminate fragments and taxonomically ambiguous categories (e.g. Capra/Ovis) are reported sep…
	Elemento		Goat (Capra hircus)	Capra/Ovis	Pig (Sus s. domesticus)	Mouse (Mus musculus)	Mus spp.	Rat (Rattus sp.)	Gran Canaria giant lizard (Gallotia stehlini)	Gallotia spp.	Skink (Chalcides spp.)	Gecko (Tarentola spp.)
	Skull	Cranium			4	2	1		6	1	1	3
		Horn core L	40
		R	61
		No Side	603
		Mandible L			5	1	1
		R			4	1	1
		L + R			2
		No Side			2
		Teeth incisor			8		2
		Canine			81
		Premolar			4
		Splinters		4	16
	Axial	Vertebra		1			1	1
		Rib					2			1
		Coracoid R								1
		Pelvis					4				1
	Apendicular	Scapula L					1
		Humerus L					4			2
		R		1			1
		Radius L					1
		R					1
		Ulna L					1
		R					1
		Femur L					4
		R					1
		Tibia L		1
		R					5
		Metatarsal R			1		1
		Metapodial					2
		Phalanx		1			1
	Total		704	8	127	4	36	1	6	5	2	3
